# Supplementary material for: Toxic Effects on Thyroid Gland of Male Adult Lizards (Podarcis Siculus) in Contact with PolyChlorinated Biphenyls (PCBs)-Contaminated Soil
Source: Int J Mol Sci. 2022 Apr 26;23(9):4790. doi: 10.3390/ijms23094790 (PMC9102276; doi:10.3390/ijms23094790)
Supplement: Supplementary file 1 [file ijms-23-04790-s001.zip]

Archive with 1 entries (1 files):
- ijms-1671494-supplementary.pdf
